# Supplementary material for: Theoretical Study on the Copper-Catalyzed ortho-Selective C-H Functionalization of Naphthols with α-Phenyl-α-Diazoesters
Source: Molecules. 2023 Feb 13;28(4):1767. doi: 10.3390/molecules28041767 (PMC9960375; doi:10.3390/molecules28041767)
Supplement: Supplementary file 1 [file molecules-28-01767-s001.zip]

Archive with 1 entries (1 files):
- molecules-2192675-supplementary.pdf
